# Supplementary material for: Genetic Interactions with Intrauterine Diabetes Exposure in Relation to Obesity: The EPOCH and Project Viva Studies
Source: Pediatr Rep. 2021 Jun 1;13(2):279–88. doi: 10.3390/pediatric13020036 (PMC8293453; doi:10.3390/pediatric13020036)
Supplement: Supplementary file 1 [file pediatrrep-13-00036-s001.zip]

Archive with 1 entries (1 files):
- pediatrrep-1210560-supplementary.xlsx
