# Supplementary material for: Genetic Interactions with Intrauterine Diabetes Exposure in Relation to Obesity: The EPOCH and Project Viva Studies
Source: Pediatr Rep. 2021 Jun 1;13(2):279–88. doi: 10.3390/pediatric13020036 (PMC8293453; doi:10.3390/pediatric13020036)
Supplement: Supplementary file 1 [file pediatrrep-13-00036-s001.zip › pediatrrep-1210560-supplementary.xlsx]

## Sheet: TableS1
	Supplemental Table 1. This tables shows the obesity-related SNPs examined in this study, including the frequency of the risk allele and results of the regression models of BMI z-scores examining interactions between intrauterine diabetes exposure and the SNPs in EPOCH. The SNPs showing a nominally significant interaction effect in EPOCH (shown in bold) were examined in the Project Viva cohort.
					Risk Allele	Risk Allele Frequency	Diabetes exposure			SNP			Interaction
	SNP	Chr.	Position (bp)	Nearest Gene			β	SE	p	β	SE	p	β	SE	p
1	rs977747	1	47457264	TAL1	T	0.48	0.387641	0.239304	0.105959	0.0267168	0.0886924	0.763378	-0.141501	0.198648	0.476634
2	rs657452	1	49362434	AGBL4	A	0.41	0.477626	0.223155	0.0328633	0.135723	0.0885412	0.126006	-0.272354	0.205779	0.18633
3	rs11583200	1	50332407	ELAVL4	C	0.44	0.373209	0.217804	0.0873069	0.0723995	0.0901578	0.42238	-0.144731	0.19722	0.463416
4	rs3101336	1	72523773	NEGR1	C	0.65	0.502986	0.334633	0.133513	0.13132	0.0941336	0.16369	-0.191578	0.226374	0.39784
5	rs12566985	1	74774781	FPGT-TNNI3K	G	0.48	0.364042	0.227185	0.109766	0.163291	0.0888164	0.0666433	-0.120145	0.188622	0.524474
6	rs12401738	1	78219349	FUBP1	A	0.31	0.229583	0.198602	0.248295	-0.0187447	0.0961471	0.845513	0.0323606	0.218643	0.882404
7	rs11165643	1	96696685	PTBP2	T	0.56	0.330336	0.268294	0.218872	0.0675206	0.0920752	0.463744	-0.0716013	0.19416	0.712468
8	rs17024393	1	109956211	GNAT2	C	0.03	0.25221	0.146135	0.0850544	0.181008	0.240955	0.452918	-0.00175653	0.591711	0.997633
9	rs543874	1	176156103	GNAT3	G	0.21	0.25063	0.175474	0.153898	0.0327825	0.106389	0.758119	-4.51155e-05	0.260249	0.999862
10	rs2820292	1	200050910	GNAT4	C	0.52	0.123556	0.259121	0.633714	0.0427633	0.088395	0.62878	0.130057	0.215641	0.546732
11	rs13021737	2	622348	GNAT5	G	0.83	0.110562	0.440133	0.801773	0.342536	0.114614	0.00295568	0.0949647	0.255103	0.709874
12	rs10182181	2	25003800	GNAT6	G	0.48	0.0154662	0.245685	0.949833	-0.0130485	0.088676	0.883081	0.22464	0.195498	0.251138
13	rs11126666	2	26782315	GNAT7	A	0.25	0.144634	0.187769	0.441539	0.0601464	0.105484	0.56883	0.172107	0.219982	0.434408
14	rs1016287	2	59159129	GNAT8	T	0.26	0.180587	0.177153	0.308567	0.0680561	0.0999163	0.496138	0.145835	0.212374	0.492632
15	rs11688816	2	62906552	GNAT9	G	0.51	0.0849861	0.257681	0.741696	0.0596919	0.0886742	0.501191	0.138976	0.196132	0.47895
16	rs2121279	2	142759755	GNAT10	T	0.09	0.273347	0.156958	0.0822723	0.215244	0.153151	0.160582	-0.134761	0.352424	0.702358
17	rs1460676	2	164275935	GNAT11	C	0.16	0.316469	0.163886	0.0541057	0.108183	0.116656	0.354233	-0.216429	0.278822	0.438022
18	rs1528435	2	181259207	GNAT12	T	0.62	0.34759	0.302261	0.250768	0.0211299	0.0908174	0.816128	-0.0763178	0.208055	0.713928
19	rs17203016	2	207963763	GNAT13	G	0.17	0.499741	0.181651	0.00617857	0.133541	0.127831	0.296736	-0.565559	0.256922	0.0282215
20	rs7599312	2	213121476	GNAT14	G	0.74	0.269352	0.364698	0.460558	0.0957949	0.105142	0.362728	-0.0110582	0.22863	0.961445
21	rs492400	2	219057996	GNAT15	C	0.43	0.0417493	0.211965	0.843945	-0.0772725	0.0896223	0.389035	0.258605	0.197484	0.191033
22	rs2176040	2	226801046	GNAT16	A	0.32	0.558847	0.194892	0.00433163	-0.0620952	0.0926062	0.502863	-0.523699	0.219822	0.0176149
23	rs6804842	3	25081441	GNAT17	G	0.59	0.0493419	0.289483	0.864734	-0.105265	0.08377	0.209552	0.168808	0.203404	0.407028
24	rs2365389	3	61211502	GNAT18	C	0.49	0.375134	0.2507	0.135263	0.0425749	0.0923005	0.644832	-0.120487	0.19697	0.541043
25	rs3849570	3	81874802	GNAT19	A	0.35	0.255807	0.203382	0.209127	0.192755	0.0910357	0.034776	-0.000607857	0.220882	0.997805
26	rs13078960	3	85890280	GNAT20	G	0.18	0.203692	0.172605	0.238581	0.105978	0.116469	0.363345	0.109676	0.256337	0.668959
27	rs16851483	3	142758126	GNAT21	T	0.1	0.210391	0.157433	0.182096	-0.0637013	0.148446	0.668041	0.201987	0.351274	0.565568
28	rs1516725	3	187306698	GNAT22	C	0.89	0.770044	0.609795	0.207316	0.340686	0.137227	0.0134037	-0.294151	0.334084	0.379074
29	rs10938397	4	44877284	GNAT23	G	0.38	0.137935	0.208188	0.507957	0.027387	0.0881375	0.756149	0.140847	0.194146	0.468541
30	rs17001654	4	77348592	GNAT24	G	0.17	0.0346337	0.171792	0.840318	0.0225723	0.114952	0.844415	0.541682	0.256623	0.035339
32	rs11727676	4	145878514	GNAT26	T	0.92	-0.480117	0.708789	0.498514	-0.0669456	0.159109	0.674135	0.397205	0.377736	0.293573
33	rs2112347	5	75050998	GNAT27	T	0.65	0.342349	0.309143	0.268707	-0.0721951	0.0913725	0.429874	-0.0657903	0.204509	0.74783
34	rs7715256	5	153518086	GNAT28	G	0.47	0.0952723	0.211266	0.652236	0.0710625	0.0890723	0.425403	0.222768	0.19616	0.256709
35	rs205262	6	34671142	GNAT29	G	0.3	0.197927	0.187523	0.29177	-0.122361	0.0938797	0.193111	0.0864221	0.221145	0.696134
36	rs2033529	6	40456631	GNAT30	G	0.004	0.25325	0.141719	0.0746124	-1.55451	0.704482	0.0278453	0.639477	1.36754	0.640288
37	rs2207139	6	50953449	GNAT31	G	0.2	0.240839	0.176321	0.172647	0.160286	0.113128	0.157215	-0.00753341	0.237478	0.974707
38	rs9400239	6	109084356	GNAT32	C	0.64	0.19959	0.314574	0.526092	0.00491398	0.0956693	0.959058	0.0429474	0.230356	0.852184
39	rs9374842	6	120227364	GNAT33	T	0.78	0.252627	0.447408	0.572595	0.026769	0.104321	0.797602	-0.0027858	0.262171	0.991527
40	rs13201877	6	137717234	GNAT34	G	0.12	0.301378	0.165154	0.068687	-0.155677	0.147908	0.293124	-0.13368	0.305488	0.66189
41	rs13191362	6	162953340	GNAT35	A	0.89	0.229667	0.594498	0.699441	-0.00590063	0.140831	0.966598	0.0116003	0.32755	0.971764
42	rs1167827	7	75001105	GNAT36	G	0.55	0.569155	0.235903	0.0162342	0.00577213	0.0908899	0.949391	-0.311019	0.181401	0.0871171
43	rs2245368	7	76446079	GNAT37	C	0.27	0.379802	0.185517	0.0412111	0.125182	0.103837	0.228617	-0.244581	0.228688	0.285417
44	rs9641123	7	93035668	GNAT38	C	0.34	0.42413	0.20116	0.0355457	0.0296009	0.0923301	0.748663	-0.235246	0.19464	0.227442
45	rs6465468	7	95007450	GNAT39	T	0.28	0.340168	0.184061	0.0652389	0.0567093	0.0940828	0.546972	-0.171078	0.229196	0.455798
46	rs17405819	8	76969139	GNAT40	T	0.74	0.388899	0.353541	0.271914	-0.00303971	0.100646	0.975919	-0.0945805	0.221867	0.670097
47	rs16907751	8	81538012	GNAT41	C	0.89	0.882434	0.550608	0.109711	0.0734267	0.143383	0.608831	-0.359924	0.302747	0.23512
48	rs2033732	8	85242264	GNAT42	C	0.78	0.20476	0.387511	0.597484	-0.137518	0.0993773	0.167104	0.0323317	0.228199	0.887394
49	rs4740619	9	15624326	GNAT43	T	0.49	0.394556	0.237071	0.096748	-0.0317799	0.0920879	0.730177	-0.161372	0.205044	0.431688
50	rs10968576	9	28404339	GNAT44	G	0.27	0.225318	0.193606	0.245121	0.047924	0.0955678	0.616288	0.0360003	0.221996	0.871247
51	rs6477694	9	110972163	GNAT45	C	0.38	0.452618	0.198851	0.0233043	-0.0266139	0.0882583	0.763138	-0.343735	0.219156	0.117478
52	rs1928295	9	119418304	GNAT46	T	0.55	-0.096974	0.260033	0.709376	-0.0239797	0.0885265	0.78661	0.321061	0.200882	0.110686
53	rs10733682	9	128500735	GNAT47	A	0.51	-0.181009	0.260119	0.486868	-0.0522918	0.0930991	0.574614	0.406688	0.206683	0.0497156
54	rs7899106	10	87400884	GNAT48	G	0.06	0.262119	0.149279	0.0797848	0.314779	0.193908	0.105215	-0.118036	0.458548	0.796978
55	rs17094222	10	102385430	GNAT49	C	0.19	0.285314	0.175496	0.1047	-0.0841964	0.10956	0.442594	-0.0751796	0.247726	0.761665
56	rs11191560	10	104859028	GNAT50	C	0.09	0.164508	0.154159	0.286483	-0.154594	0.144157	0.284112	0.506767	0.371901	0.173676
57	rs7903146	10	114748339	GNAT51	C	0.7	0.167088	0.312438	0.59306	-0.00574783	0.095343	0.951955	0.0623409	0.207465	0.763943
58	rs4256980	11	8630515	GNAT52	G	0.63	0.197388	0.321889	0.540042	-0.0189742	0.0903637	0.833782	0.0408647	0.218478	0.851711
59	rs11030104	11	27641093	GNAT53	A	0.8	0.239112	0.412613	0.562537	0.0188915	0.110476	0.8643	0.0066663	0.240607	0.977909
60	rs2176598	11	43820854	GNAT54	T	0.32	0.256873	0.191952	0.1815	0.0014569	0.0918625	0.987353	-0.0113687	0.219818	0.958776
61	rs3817334	11	47607569	GNAT55	T	0.4	0.0359928	0.216745	0.868184	0.0122051	0.086766	0.888196	0.268566	0.204428	0.189601
62	rs12286929	11	114527614	GNAT56	G	0.51	0.359619	0.248766	0.148982	0.108529	0.0873858	0.214899	-0.10582	0.196876	0.59119
63	rs7138803	12	48533735	GNAT57	A	0.36	-0.00123858	0.220713	0.995525	-0.0126138	0.0923206	0.891383	0.343058	0.231718	0.139439
64	rs11057405	12	121347850	GNAT58	G	0.92	0.44631	0.583615	0.44483	0.239402	0.164421	0.14608	-0.0990237	0.320183	0.757257
65	rs12429545	13	53000207	GNAT59	A	0.17	0.281651	0.165435	0.0893533	0.0421158	0.11144	0.705664	-0.0969033	0.27357	0.723342
66	rs9540493	13	65103705	GNAT60	A	0.45	0.133319	0.240179	0.579113	0.136748	0.0910515	0.133829	0.101962	0.203332	0.616295
67	rs1441264	13	78478920	GNAT61	A	0.64	0.313125	0.342077	0.360489	0.166971	0.0875138	0.0570331	-0.0670141	0.222376	0.763282
68	rs10132280	14	24998019	GNAT62	C	0.7	0.65181	0.324877	0.0454176	0.11149	0.0947602	0.239997	-0.284	0.206444	0.169605
69	rs12885454	14	28806589	GNAT63	C	0.67	0.389103	0.329998	0.238977	0.139153	0.0968424	0.15144	-0.10408	0.226435	0.645992
70	rs11847697	14	29584863	GNAT64	T	0.07	0.274145	0.148541	0.0656087	-0.0368605	0.172759	0.831139	-0.253554	0.424023	0.550159
71	rs7141420	14	78969207	GNAT65	T	0.55	0.640981	0.262872	0.0151382	0.148477	0.0889595	0.0958027	-0.35986	0.204763	0.0795204
72	rs3736485	15	49535902	GNAT66	A	0.48	0.470342	0.232183	0.0433803	0.0611262	0.0902708	0.498662	-0.259583	0.219146	0.236832
73	rs16951275	15	65864222	GNAT67	T	0.68	-0.449758	0.318908	0.159138	0.000723468	0.0931929	0.993809	0.493969	0.20338	0.0155389
74	rs7164727	15	70881044	GNAT68	T	0.59	0.391318	0.265715	0.14153	0.0338951	0.0868671	0.696577	-0.118598	0.189635	0.532025
75	rs758747	16	3567359	GNAT69	T	0.31	0.32753	0.212996	0.124815	0.0614215	0.103502	0.553187	-0.123719	0.24065	0.607431
76	rs12446632	16	19842890	GNAT70	G	0.87	0.211451	0.497232	0.670853	0.0818244	0.121101	0.499598	0.0226147	0.274606	0.934402
77	rs2650492	16	28240912	GNAT71	A	0.24	0.258949	0.184507	0.161166	-0.0652471	0.099852	0.513807	-0.0173799	0.237487	0.941693
78	rs3888190	16	28796987	GNAT72	A	0.39	0.446675	0.22407	0.046813	-0.137257	0.0873259	0.116703	-0.188516	0.196292	0.337378
79	rs4787491	16	29922838	GNAT73	G	0.53	-0.0803734	0.269995	0.766081	0.0345618	0.0890236	0.698028	0.288991	0.205354	0.160032
80	rs9925964	16	31037396	GNAT74	A	0.66	0.153234	0.322366	0.634774	-0.02534	0.0913082	0.781506	0.0739616	0.220581	0.737552
81	rs2080454	16	47620091	GNAT75	C	0.39	0.252948	0.21457	0.239075	0.0842489	0.0976263	0.388611	-0.00925996	0.204795	0.963955
82	rs1558902	16	52361075	GNAT76	A	0.33	-0.0519673	0.204514	0.799533	0.0262533	0.0934027	0.778781	0.424687	0.210676	0.0444104
83	rs9914578	17	1951886	GNAT77	G	0.27	0.527845	0.181585	0.00383056	0.112707	0.0971878	0.246792	-0.542525	0.224324	0.0159801
84	rs1000940	17	5223976	GNAT78	G	0.29	0.326265	0.192619	0.0909867	-0.00552208	0.091298	0.951797	-0.121502	0.212094	0.567019
85	rs12940622	17	76230166	GNAT79	G	0.57	0.435133	0.280173	0.121104	0.0752036	0.0900728	0.404205	-0.160651	0.209388	0.44334
86	rs1808579	18	19358886	GNAT80	C	0.51	-0.0105072	0.243718	0.965631	0.117808	0.0826879	0.154927	0.270987	0.200646	0.17751
87	rs7239883	18	38401669	GNAT81	G	0.36	0.312462	0.222954	0.161763	0.122219	0.0900685	0.175473	-0.0955169	0.209183	0.648165
88	rs7243357	18	55034299	GNAT82	T	0.8	-0.147863	0.425435	0.728336	-0.0315812	0.109695	0.773556	0.244948	0.247081	0.322038
89	rs6567160	18	55980115	GNAT83	C	0.21	0.345869	0.175709	0.0496318	0.206101	0.103201	0.0464178	-0.225469	0.221554	0.30938
90	rs17724992	19	18315825	GNAT84	A	0.72	0.349104	0.402506	0.386224	-0.0352448	0.0952355	0.711496	-0.0608479	0.244851	0.803853
91	rs29941	19	39001372	GNAT85	G	0.66	-0.0265758	0.301591	0.929821	-0.0178109	0.0902069	0.843568	0.217936	0.208793	0.297142
92	rs2075650	19	50087459	GNAT86	A	0.87	1.08881	0.481662	0.024265	0.164179	0.139126	0.238592	-0.494418	0.272509	0.0702932
93	rs2287019	19	50894012	GNAT87	C	0.82	0.231215	0.498045	0.642696	-0.0305417	0.115575	0.791701	0.0122285	0.286884	0.966019
94	rs3810291	19	52260843	GNAT88	A	0.58	0.058713	0.280386	0.83423	-0.0793998	0.0925603	0.391449	0.163718	0.210083	0.43621
95	rs6091540	20	50521269	GNAT89	C	0.74	-0.213798	0.438619	0.626188	-0.0523955	0.0986877	0.595734	0.291201	0.259473	0.262342
96	rs2836754	21	39213610	GNAT90	C	0.54	0.258034	0.276493	0.351196	-0.0326638	0.094547	0.729897	-0.00485959	0.208007	0.981371

## Sheet: Sheet1
Additive Interaction	Dominant Interaction	SNP	Risk allele	Number of risk alleles	EPOCH (N=459)	SNP	Risk allele	Number of risk alleles	N	%
*	*	rs17001654	G	0	319 (69.5)	rs17001654	G	0	456	72.7273	\
				1	122 (26.6)			1	149	23.764
				2	18 (3.9)			2	22	3.50877
*	*	rs16951275	T	0	54 (11.8)	rs16951275	T	0	40	6.37959
				1	187 (40.7)			1	220	35.0877
				2	218 (47.5)			2	367	58.5327
*		rs10733682	A	0	103 (22.4)	rs10733682	A	0	196	31.26
				1	242 (52.7)			1	304	48.4848
				2	114 (24.8)			2	127	20.2552
	*	rs2075650	A	0	5 (1.1)	rs2075650	A	0	12	1.91388	98.1
				1	107 (23.3)			1	157	25.0399
				2	347 (75.6)			2	458	73.0463
~	~	rs13107325	T	0	408 (88.9)	rs13107325	T	0	532	84.8485
				1	50 (10.9)			1	89	14.1946
				2	1 (0.2)			2	6	0.956938
	~	rs10132280	C	0	50 (10.9)	rs10132280	C	0	81	12.9187
				1	179 (39.0)			1	240	38.2775
				2	230 (50.1)			2	306	48.8038
·	·	rs1558902	A	0	209 (45.5)	rs1558902	A	0	266	42.4242
				1	196 (42.7)			1	267	42.5837
				2	54 (11.8)			2	94	14.992
·	·	rs2176040	A	0	212 (46.2)	rs2176040	A	0	277	44.1786
				1	198 (43.1)			1	275	43.8596
				2	49 (10.7)			2	75	11.9617
·	·	rs17203016	G	0	310 (67.5)	rs17203016	G	0	415	66.1882
				1	141 (30.7)			1	190	30.303
				2	8 (1.7)			2	22	3.50877
·		rs9914578	G	0	252 (54.9)	rs9914578	G	0	351	55.9809
				1	169 (36.8)			1	220	35.0877
				2	38 (8.3)			2	56	8.93142
	·	rs9925964	A	0	56 (12.2)	rs9925964	A	0	70	11.1643
				1	201 (43.8)			1	268	42.7432
				2	202 (44.0)			2	289	46.0925
*FDR significant in meta-analysis
~ Nominally significant in meta-analysis
· Nominally significant in EPOCH only
